# Supplementary material for: Local and global genetic diversity of protozoan parasites: Spatial distribution of Cryptosporidium and Giardia genotypes
Source: PLoS Negl Trop Dis. 2017 Jul 13;11(7):e0005736. doi: 10.1371/journal.pntd.0005736 (PMC5526614; doi:10.1371/journal.pntd.0005736)
Supplement: S4 Table — Details for the literature used on this data are found in the accompanying pdf document. (XLSX) [file pntd.0005736.s009.xlsx]

## Sheet: hominis
Country	Genotypes										Reference
	Ia	Ib	Id	Ie	If	Ig	Ih	Ii	Ij	Ik
Algeria	0	0	0	0	0	0	0	0	0	1	Laatamna et al 2015
Argentina	4	3	0	1	0	0	0	0	0	0	Peralta et al 2016
Australia	0	73	1	0	0	0	0	0	0	0	Jex et al 2007
	3	34	0	0	1	0	0	0	0	0	Jex et al 2008
	0	1	0	0	0	0	0	0	0	0	Koehler et al 2016
	1	24	13	0	3	0	0	0	0	0	O'Brien et al 2008
	0	10	0	2	0	0	0	0	0	0	Chalmers et al 2005
	0	2	1	0	0	0	0	0	0	0	Ng et al 2008
	30	0	29	1	1	0	0	0	0	0	Koehler et al 2014
	0	0	1	0	0	0	0	0	0	0	Ebner et al 2015
	2	28	5	1	1	0	0	0	0	0	Waldron et al 2009
	0	39	88	4	3	60	0	0	0	0	Ng et al 2010
	0	1	0	0	0	0	0	0	0	0	Nolan et al 2013
Bangladesh	8	10	6	13	11	0	0	0	0	0	Hira et al 2011
Belgium	0	13	0	0	0	0	0	0	0	0	Geurden et al 2009
Brazil	0	0	0	0	0	0	0	0	0	2	Inacio et al 2017
	0	13	0	0	0	0	0	0	0	0	Peralta et al 2016
Canada	2	0	1	1	0	0	0	0	0	0	Trotz-Williams et al 2006
China	0	0	0	0	0	0	0	0	0	61	Jian et al 2016
	6	29	4	6	5	0	0	0	0	0	Feng et al 2009
	0	0	0	0	0	0	0	0	0	1	Liu et al 2015
	0	7	0	0	0	0	0	1	0	0	Karim et al 2014
	0	0	0	0	0	1	0	0	0	0	Unpublished
Cyprus	0	4	0	0	0	0	0	0	0	0	Jex and Gasser 2008
Denmark	0	1	0	0	0	0	0	0	0	0	Jex and Gasser 2008
Dominican Republic	0	1	0	0	0	0	0	0	0	0	Jex and Gasser 2008
Ecuador	0	0	0	1	0	0	0	0	0	0	Jex and Gasser 2008
Egypt	1	0	0	0	0	0	0	0	0	0	Jex and Gasser 2008
Ethiopia	0	1	13	5	0	0	0	0	0	0	Adamu et al 2014
	1	0	0	0	0	0	0	0	0	0	Flecha et al 2015
France	0	21	1	0	0	0	0	0	0	0	Cohen et al 2006
France	0	2	0	0	0	0	0	0	0	0	Jex and Gasser 2008
Greece	0	5	0	0	0	0	0	0	0	0	Jex and Gasser 2008
India	4	1	2	1	0	0	0	0	0	0	Gatei et al 2007
	16	11	7	16	5	0	0	0	0	0	Ajjampur et al 2010
	35	1	8	3	0	0	0	0	0	0	Ajjampur et al 2007
	6	8	5	0	8	0	0	0	0	0	Muthusamy et al 2006
	12	1	8	13	5	0	0	0	0	0	Sharma et al 2013
	8	15	4	2	3	0	0	0	0	0	Yadav et al 2017
Iran	0	0	0	0	2	0	0	0	0	0	Taghipour et al 2011
	0	0	1	0	2	0	0	0	0	0	Nazemalhosseini-Mojarad et al 2011
Italy	1	0	0	0	0	0	0	0	0	0	Del Chierico et al 2011
Italy	0	5	0	0	0	0	0	0	0	0	Wu et al 2003
Jamaica	0	22	0	3	0	0	0	0	0	0	Gatei et al 2008
Jamaica	0	1	0	0	0	0	0	0	0	0	Jex and Gasser 2008
Japan	1	1	0	1	0	0	0	0	0	0	Abe et al 2006
Japan	1	0	0	1	0	0	0	0	0	0	Wu et al 2003
Jordan	0	2	0	0	0	0	0	0	0	0	Hijjawi et al 2016
Jordan	0	8	7	0	0	0	0	0	0	0	Hijjawi et al 2010
Kenya	0	2	0	0	2	0	0	0	1	0	Li et al 2011
	4	9	4	7	7	0	0	0	0	0	Wanyiri et al 2014
	1	0	1	0	0	0	0	0	0	0	Jex and Gasser 2008
Kuwait	8	0	12	2	0	0	0	0	0	0	Iqbal et al 2011
Kuwait	0	2	1	1	0	0	0	0	0	0	Sulaiman et al 2005
Lebanon	0	0	8	0	0	0	0	0	0	0	Osman et al 2015
Malawi	0	0	1	0	0	0	0	0	0	0	Ghaffari et al 2014
Malawi	4	5	11	6	0	0	0	0	0	0	Peng et al 2003
Malaysia	3	2	0	0	0	0	0	0	0	0	Iqbal et al 2012
Mexico	5	1	1	3	0	0	0	0	0	0	Valenzuela et al 2014
Mexico	1	2	0	0	0	0	0	0	0	0	Jex and Gasser 2008
Nepal	6	0	0	0	0	0	0	0	0	0	Wu et al 2003
Netherlands	23	283	2	3	1	0	0	0	0	0	Roelfsema et al 2016
	0	65	2	0	0	0	0	0	0	0	Wielinga et al 2008
	0	1	0	0	0	0	0	0	0	0	Jex and Gasser 2008
New Zealand	0	12	0	0	0	0	0	0	0	0	Abeywardena et al 2012
New Zealand	4	132	9	10	5	81	0	0	0	0	This study
Nigeria	5	3	0	2	0	0	0	0	0	0	Ukwah et al 2016
	10	10	4	3	0	0	1	0	0	0	Molloy et al 2010
	2	0	0	0	0	0	0	0	0	0	Maikai et al 2012
	0	2	0	0	0	0	0	0	0	0	Jex and Gasser 2008
Pakistan	1	1	3	4	1	0	0	0	0	0	Jex and Gasser 2008
Papua New Guinea	0	0	1	0	0	0	0	0	0	0	Koinari et al 2014
Papua New Guinea	0	0	1	0	0	0	0	0	0	0	Koinari et al 2013
Peru	20	25	14	21	0	0	0	0	0	0	Cama et al 2008
Portugal	1	10	1	2	1	0	0	0	0	0	Alves et al 2006
Portugal	0	1	0	0	0	0	0	0	0	0	Jex and Gasser 2008
Saudi Arabia	0	1	0	0	0	0	0	0	0	0	Jex and Gasser 2008
Slovakia	0	1	0	0	0	0	0	0	0	0	Danisova et al 2017
Slovenia	1	1	0	0	0	0	0	0	0	0	Soba and Logar 2008
South Africa	1	4	5	5	0	0	0	0	0	0	Leav et al 2002
Spain	0	85	0	4	0	0	0	0	0	0	de Lucio et al 2016
Spain	1	25	0	0	0	0	0	0	0	0	Jex and Gasser 2008
Sweden	5	44	10	1	3	0	0	0	0	0	Insulander et al 2013
Thailand	0	0	0	0	0	0	0	2	0	0	Unpublished
Tunisia	4	0	5	0	0	0	0	0	0	0	Ben Ayed et al 2012
Turkey	0	3	0	0	0	0	0	0	0	0	Jex and Gasser 2008
Turks and Caicos Islands	0	0	1	0	0	0	0	0	0	0	Jex and Gasser 2008
Uganda	4	1	1	7	0	0	0	0	0	0	Akiyoshi et al 2006
Uganda	0	0	0	1	0	0	0	0	0	0	Jex and Gasser 2008
UK	0	11	0	0	0	0	0	0	0	0	Connelly et al 2013
	1	92	0	0	1	2	0	0	0	0	Chalmers et al 2008
	0	14	0	0	0	0	0	0	0	0	Ghaffari et al 2014
	1	14	1	0	0	0	0	0	0	0	Jex and Gasser 2008
USA	78	0	14	0	0	3	0	0	0	0	Feng et al 2014
	0	0	0	0	0	0	0	1	0	0	Feng et al 2011
	0	2	0	0	0	0	0	0	0	0	Jex and Gasser 2008
Yemen	0	0	0	1	0	0	0	0	0	0	Alyousefi et al 2013

## Sheet: parvum
Country	Genotypes																Reference
	IIa	IIb	IIc	IId	IIe	IIf	IIg	IIh	IIi	IIj	IIk	IIl	IIm	IIn	IIo	IIp
Algeria	2	0	0	0	0	0	0	0	0	0	0	0	0	0	0	0	Benhouda et al 2017
	4	0	0	0	0	0	0	0	0	0	0	0	0	0	0	0	Laatamna et al 2015
Argentina	2	0	0	0	0	0	0	0	0	0	0	0	0	0	0	0	Peralta et al 2016
	75	0	0	0	0	0	0	0	0	0	0	0	0	0	0	0	del Coco et al 2014
	6	0	0	0	0	0	0	0	0	0	0	0	0	0	0	0	Tomazic et al 2013
Australia	18	0	5	0	0	0	0	0	0	0	0	0	0	0	0	0	Jex et al 2007
	23	0	1	0	0	0	0	0	0	0	0	0	0	0	0	0	Jex et al 2008
	15	0	1	0	0	0	0	0	0	0	0	0	0	0	0	0	O'Brien et al 2008
	4	0	0	0	0	0	0	0	0	0	0	0	0	0	0	0	Chalmers et al 2005
	17	0	0	0	0	0	0	0	0	0	0	0	0	0	0	0	Ng et al 2008
	14	0	0	0	0	0	0	0	0	0	0	0	0	0	0	0	Koehler et al 2014
	1	0	0	0	0	0	0	0	0	0	0	0	0	0	0	0	Ebner et al 2015
	30	0	0	0	0	0	0	0	0	0	0	0	0	0	0	0	Waldron et al 2009
	0	0	0	25	0	0	0	0	0	0	0	0	0	0	0	0	Sweeny et al 2012
	48	0	0	1	0	0	0	0	0	0	0	0	0	0	0	0	Ng et al 2010
	8	0	0	0	0	0	0	0	0	0	0	0	0	0	0	0	Nolan et al 2013
	24	0	0	0	0	0	0	0	0	0	0	0	0	0	0	0	Ng et al 2011
Bangladesh	0	0	0	0	0	0	0	0	0	0	0	0	4	0	0	0	Allison et al 2011
	1	0	0	0	0	0	0	0	0	0	0	0	4	0	0	0	Hira et al 2011
Belgium	4	0	1	1	0	0	0	0	0	0	0	0	0	0	0	0	Geurden et al 2009
Brazil	3	0	0	0	0	0	0	0	0	0	0	0	0	0	0	0	Inacio et al 2017
Brazil	0	0	1	0	0	0	0	0	0	0	0	0	0	0	0	0	Peralta et al 2016
Canada	0	0	0	14	0	0	0	0	0	0	0	0	0	0	0	0	Thivierge et al 2016
	40	0	0	0	0	0	0	0	0	0	0	0	0	0	0	0	Trotz-Williams et al 2006
	12	0	0	0	0	0	0	0	0	0	0	0	0	0	0	0	Feng et al 2013
China	0	0	0	67	0	0	0	0	0	0	0	0	0	0	0	0	Wang et al 2011
	0	0	0	21	0	0	0	0	0	0	0	0	0	0	0	0	Jian et al 2016
	0	0	0	1	0	0	0	0	0	0	0	0	0	0	0	0	Du et al 2015
	0	0	0	10	0	0	0	0	0	0	0	0	0	0	0	0	Lv et al 2009
	0	0	0	1	0	0	0	0	0	0	0	0	0	0	0	0	Zhang et al 2013
	0	0	0	4	0	0	0	0	0	0	0	0	0	0	0	0	Zhao et al 2014
	0	0	0	9	0	0	0	0	0	0	0	0	0	0	0	0	Zhao et al 2015
	0	0	0	2	0	0	0	0	0	0	0	0	0	0	0	0	Zhao et al 2015
	0	0	0	0	0	0	0	0	0	0	0	0	0	0	1	2	Liu et al 2015
Cyprus	2	0	0	0	0	0	0	0	0	0	0	0	0	0	0	0	Jex and Gasser 2008
Czech Republic	1	0	0	0	0	0	0	0	0	0	0	0	0	0	0	0	Wagnerova et al 2015
Czech Republic	1	0	0	0	0	0	0	0	0	0	0	0	0	0	0	0	Ondrackova et al 2009
Egypt	1	0	0	23	0	0	0	0	0	0	0	0	0	0	0	0	Amer et al 2010
Egypt	0	0	0	5	0	0	0	0	0	0	0	0	0	0	0	0	Ibrahim et al 2016
Egypt	27	0	0	90	0	0	0	0	0	0	0	0	0	0	0	0	Helmy et al 2013
Estonia	2	0	0	0	0	0	0	0	0	0	0	0	0	0	0	0	Lassen et al 2014
Ethiopia	71	1	2	5	0	2	0	0	0	0	0	0	0	0	0	0	Adamu et al 2014
France	1	0	0	0	0	0	0	0	0	0	0	0	0	0	0	0	Cohen et al 2006
France	1	0	0	0	0	0	0	0	0	0	0	0	0	0	0	0	Jex and Gasser 2008
Germany	1	0	6	0	0	0	0	0	0	0	0	0	0	0	0	0	Dyachenko et al 2010
India	0	0	1	1	0	0	0	0	0	0	0	0	2	2	0	0	Ajjampur et al 2010
	0	0	7	0	0	0	0	0	0	0	0	0	0	0	0	0	Ajjampur et al 2007
	2	2	7	0	0	0	1	0	0	0	0	0	0	0	0	0	Muthusamy et al 2006
	1	0	0	0	0	0	0	0	0	0	0	0	0	0	0	0	Jex and Gasser 2008
	0	0	6	5	3	0	0	0	0	0	0	0	0	0	0	0	Sharma et al 2013
Iran	0	0	0	2	0	0	0	0	0	0	0	0	0	0	0	0	Ghaffari et al 2014
Iran	6	0	0	11	0	0	0	0	0	0	0	0	0	0	0	0	Taghipour et al 2011
Iran	30	0	0	17	0	0	0	0	0	0	0	0	0	0	0	0	Nazemalhosseini-Mojarad et al 2011
Ireland	16	0	0	0	0	0	0	0	0	0	0	0	0	0	0	0	Mirhashemi et al 2016
Ireland	79	0	0	0	0	0	0	0	0	0	0	0	0	0	0	0	Zintl et al 2009
Italy	4	0	4	0	0	0	0	0	0	0	0	0	0	0	0	0	Del Chierico et al 2011
	0	0	0	8	0	0	0	0	0	0	0	0	0	0	0	0	Galuppi et al 2016
	36	0	0	0	0	0	0	0	0	0	0	0	0	0	0	0	Giangaspero et al 2014
	0	8	1	0	0	0	0	0	0	0	0	0	0	0	0	0	Wu et al 2003
Jamaica	0	0	7	0	0	0	0	0	0	0	0	0	0	0	0	0	Gatei et al 2008
Japan	4	0	1	0	0	0	0	0	0	0	1	0	0	0	0	0	Abe et al 2006
Japan	3	0	0	0	0	0	0	0	0	0	0	0	0	0	0	0	Yoshida et al 2007
Japan	19	0	0	0	0	0	0	0	0	0	0	0	0	0	0	0	Wu et al 2003
Jordan	5	0	0	1	0	0	0	0	0	0	0	0	0	0	0	0	Hijjawi et al 2016
Jordan	3	0	2	8	0	0	0	0	0	0	0	0	0	0	0	0	Hijjawi et al 2010
Kenya	5	3	1	0	5	0	0	0	0	0	0	0	0	0	0	0	Wanyiri et al 2014
Kuwait	29	0	12	20	0	0	0	0	0	0	0	0	0	0	0	0	Iqbal et al 2011
Kuwait	28	0	2	29	0	1	0	0	0	0	0	0	0	0	0	0	Sulaiman et al 2005
Lebanon	5	0	0	0	0	0	0	0	0	0	0	0	0	0	0	0	Osman et al 2015
Lithuania	0	0	0	0	0	0	0	0	0	1	0	0	0	0	0	0	Wielinga et al 2008
Malawi	0	0	0	0	2	0	0	0	0	0	0	0	0	0	0	0	Peng et al 2003
Malaysia	12	0	0	1	0	0	0	0	0	0	0	0	0	0	0	0	Iqbal et al 2012
Mexico	2	0	0	0	0	0	0	0	0	0	0	0	0	0	0	0	Valenzuela et al 2014
Netherlands	26	0	3	6	0	0	0	0	0	0	0	0	0	0	0	0	Roelfsema et al 2016
Netherlands	3	0	1	3	0	0	0	0	0	0	0	0	0	0	0	0	Wielinga et al 2008
New Zealand	3	0	0	0	0	0	0	0	0	0	0	0	0	0	0	0	Abeywardena et al 2012
New Zealand	260	0	3	68	1	0	0	0	0	0	0	0	0	0	0	0	This study
Nigeria	0	0	8	0	3	0	0	0	0	0	0	0	0	0	0	0	Ukwah et al 2017
Nigeria	2	0	17	0	0	0	0	0	2	0	0	0	2	0	0	0	Molloy et al 2010
Nigeria	0	0	0	0	1	0	0	0	0	0	0	0	0	0	0	0	Maikai et al 2012
Norway	4	0	0	0	0	0	0	0	0	0	0	0	0	0	0	0	Lange et al 2014
Norway	7	0	0	0	0	0	0	0	0	0	0	0	0	0	0	0	Johansen et al 2015
Pakistan	0	0	0	1	0	0	0	0	0	0	0	0	0	0	0	0	Jex and Gasser 2008
Papua New Guinea	5	0	0	0	0	0	0	0	0	0	0	0	0	0	0	0	Koinari et al 2014
Papua New Guinea	4	0	0	0	0	0	0	0	0	0	0	0	0	0	0	0	Koinari et al 2013
Peru	0	0	14	0	0	0	0	0	0	0	0	0	0	0	0	0	Cama et al 2008
Poland	11	0	0	4	0	0	0	0	0	0	0	1	0	0	0	0	Kaupke and Rzeżutka 2015
Portugal	88	1	7	13	0	0	0	0	0	0	0	0	0	0	0	0	Alves et al 2006
Portugal	2	0	0	0	0	0	0	0	0	0	0	0	0	0	0	0	Jex and Gasser 2008
Romania	0	1	0	20	0	0	0	0	0	0	0	0	0	0	0	0	Vieira et al 2015
Romania	2	0	0	0	0	0	0	0	0	0	0	0	0	0	0	0	Imre et al 2011
Romania	3	0	0	4	0	0	0	0	0	0	0	0	0	0	0	0	Imre et al 2013
Saudi Arabia	0	0	0	1	0	0	0	0	0	0	0	0	0	0	0	0	Unpublished
Serbia	5	0	0	1	0	0	0	0	0	3	0	0	0	0	0	0	Misic and Abe 2006
Slovakia	12	0	1	0	0	0	0	0	2	0	0	0	0	0	0	0	Danisova et al 2017
Slovenia	70	0	1	0	0	0	0	0	0	0	0	5	0	0	0	0	Soba and Logar 2008
South Africa	0	0	5	0	0	0	0	0	0	0	0	0	0	0	0	0	Leav et al 2002
Spain	3	0	0	145	0	0	0	0	0	0	0	0	0	0	0	0	Quilez et al 2008
	37	0	0	0	0	0	0	0	0	0	0	0	0	0	0	0	Diaz et al 2010
	7	0	1	4	0	0	0	0	0	0	0	0	0	0	0	0	de Lucio et al 2016
	70	0	0	2	0	0	0	0	0	0	0	0	0	0	0	0	Quilez et al 2011
	12	0	0	0	0	0	0	0	0	0	0	0	0	0	0	0	Feng et al 2013
	1	0	1	1	0	0	0	0	0	0	0	0	0	0	0	0	Jex and Gasser 2008
Sweden	69	0	11	24	1	0	0	0	0	0	0	0	0	0	2	0	Insulander et al 2013
Thailand	0	0	0	0	0	0	0	0	0	0	0	0	0	0	1	0	Insulander et al 2013
Tunisia	15	0	2	0	0	0	1	1	0	0	0	0	0	0	0	0	Ben Ayed et al 2012
Tunisia	1	0	0	0	0	0	0	0	0	0	0	0	0	0	0	0	Jex and Gasser 2008
Turkey	0	0	0	1	0	0	0	0	0	0	0	0	0	0	0	0	Jex and Gasser 2008
Turkey	25	0	0	6	0	0	0	0	0	0	0	0	0	0	0	0	Taylan-Ozkan et al 2016
Uganda	0	0	10	0	0	0	1	1	3	0	0	0	0	0	0	0	Akiyoshi et al 2006
Uganda	0	0	0	0	1	0	0	0	0	0	0	0	0	0	0	0	Jex and Gasser 2008
UK	32	0	0	0	0	0	0	0	0	0	0	0	0	0	0	0	Chalmers et al 2005
	1	0	0	0	0	0	0	0	0	0	0	0	0	0	0	0	Connelly et al 2013
	216	0	0	0	0	0	0	0	0	0	0	0	0	0	0	0	Thompson et al 2007
	87	0	0	0	0	0	0	0	0	0	0	0	0	0	0	0	Deshpande et al 2015
	15	0	0	0	0	0	0	0	0	0	0	0	0	0	0	0	Feng et al 2013
	56	0	0	9	0	0	0	0	0	0	0	0	0	0	0	0	Chalmers et al 2011
	4	0	2	1	0	0	0	0	0	0	0	0	0	0	0	0	Ghaffari et al 2014
USA	13	0	0	0	0	0	0	0	0	0	0	0	0	0	0	0	Wagnerova et al 2016
USA	13	0	0	0	0	0	0	0	0	0	0	0	0	0	0	0	Feng et al 2013
USA	1	0	0	0	0	0	0	0	0	0	0	0	0	0	0	0	Jex and Gasser 2008
Yemen	7	0	0	0	0	0	0	0	0	0	0	0	0	0	0	0	Alyousefi et al 2013

## Sheet: cuniculus
Country	Genotypes		Reference
	Va	Vb
Australia	0	9	Koehler et al 2016
	0	2	Koehler et al 2014
	0	5	Nolan et al 2013
	0	12	Nolan et al 2010
China	0	9	Zhang et al 2012
	0	30	Shi et al 2010
	1	0	Liu et al 2014
Czech Republic	0	1	Chalmers et al 2009
New Zealand	0	4	This study
Poland	0	1	Kaupke et al 2014
UK	10	0	Chalmers et al 2009
	39	12	Robinson et al 2010

## Sheet: erinacei
Country	Genotypes		Reference
	VIIa	XIIIa
Algeria	0	4	Laatamna et al 2013
Czech Republic	0	1	Kvac et al 2014
Germany	6	0	Dyachenko et al 2010
New Zealand	0	2	This study

## Sheet: giardia
Country	Assemblage								Reference
	A	B	C	D	E	F	G	H
Afganistan	1	0	0	0	0	0	0	0	Lasek-Nesselquist et al 2009
Albania	0	0	1	0	0	0	0	0	Sommer et al 2015
Australia	49	0	0	0	58	0	0	0	Sweeny et al 2012
	2	2	0	0	35	0	0	0	Ng et al 2011
	16	0	0	0	16	0	0	0	Yang et al 2014
	6	12	3	4	17	0	0	0	Read et al 2004
	22	143	0	0	0	0	0	0	Asher et al 2016
	27	82	0	0	0	0	0	0	Yang et al 2010
	9	11	0	0	2	0	0	0	Yang et al 2010
	11	13	0	0	6	0	0	0	Zahedi et al 2017
	3	2	0	0	0	0	0	0	Lasek-Nesselquist et al 2009
	0	0	0	0	0	0	4	0	Unpublished
Austria	18	34	0	0	0	0	0	0	Lee et al 2017
Belgium	0	20	0	0	0	0	0	0	Geurden et al 2009
Brazil	8	6	0	0	0	0	0	0	Ulloa-Stanojlović et al 2016
	62	2	0	0	0	0	0	0	Fernandes et al 2011
	7	12	0	0	0	0	0	0	Oliveira-Arbex et al 2016
	1	25	0	0	0	0	0	0	Soares et al 2011
	7	23	1	1	0	0	0	0	Colli et al 2015
	38	8	7	20	4	11	0	0	Souza et al 2007
	0	0	0	16	0	0	0	0	Fava et al 2016
	15	17	0	0	0	0	0	0	Scalia et al 2016
	0	0	0	11	23	0	0	0	Fava et al 2013
Burkina Faso	0	1	0	0	0	0	0	0	Unpublished
Cambodia	11	31	4	4	0	0	0	0	Inpankaew et al 2014
Canada	12	2	23	51	0	0	0	0	McDowall et al 2011
	3	0	0	0	0	0	0	0	Lasek-Nesselquist et al 2009
China	0	0	0	0	4	0	0	0	Du et al 2015
	0	0	0	0	4	0	0	0	Zhao et al 2014
	0	0	0	0	0	0	10	0	Zhao et al 2015
	0	18	0	0	0	0	0	0	Karim et al 2014
	0	3	0	0	14	0	0	0	Zhao et al 2015
	7	0	2	1	0	0	0	0	Zheng et al 2014
	5	1	0	0	482	0	0	0	Wang et al 2017
	0	0	6	28	0	0	0	0	Qi et al 2016
	0	0	0	0	6	0	0	0	Qi et al 2015 -yaks-
	0	47	0	0	0	0	0	0	Karim et al 2015
	1	0	0	0	24	0	0	0	Wang et al 2016
	54	0	0	0	7	0	0	0	Wang et al 2014
	4	16	0	0	0	0	0	0	Qi et al 2015
	4	0	0	0	0	0	0	0	Zheng et al 2015
	0	0	11	0	0	0	0	0	Zhang et al 2016
	1	0	0	0	54	0	0	0	Zhang et al 2016
	5	0	0	0	20	0	0	0	Wang et al 2016
	0	4	0	0	25	0	0	0	Huang et al 2014
	3	0	0	0	34	0	0	0	Qi et al 2016
	0	19	0	0	1	0	0	0	Qi et al 2015
	0	16	0	0	0	0	0	0	Zhang et al 2017
Colombia	2	12	0	0	0	0	0	0	Santin et al 2013
	14	124	0	0	0	0	0	1	Ramirez et al 2015
Croatia	0	0	1	1	0	0	0	0	Sommer et al 2015
Croatia	0	0	25	26	0	0	0	0	Beck et al 2011
Cuba	9	11	0	0	0	0	0	0	Pelayo et al 2008
Czech Republic	0	1	0	0	0	0	0	0	Unpublished
Denmark	2	0	0	0	9	0	0	0	Langkjaer et al 2007
Ecuador	22	42	0	0	0	0	0	0	Atherton et al 2013
Egypt	20	53	0	0	0	0	0	0	Fahmy et al 2015
	1	13	1	0	0	0	0	0	Soliman et al 2011
	1	0	0	0	0	0	0	0	Lasek-Nesselquist et al 2009
Ethiopia	0	7	0	0	0	0	0	0	Flecha et al 2015
Ethiopia	2	0	0	0	20	0	0	0	Wegayehu et al 2016
Ethiopia	6	22	0	0	0	0	0	0	Wegayehu et al 2016
Germany	7	0	0	0	0	0	0	0	Sotiriadou et al 2013
Ghana	0	32	0	0	0	0	0	0	Anim-Baidoo et al 2016
Honduras	1	0	0	0	0	0	0	0	Prystajecky et al 2015
Hungary	3	0	0	0	0	0	0	0	Unpublished
India	5	41	0	0	0	0	0	0	Laishram et al 2012
India	2	6	0	1	0	0	0	0	Broglia et al 2013
Indonesia	0	12	2	1	0	0	0	0	Unpublished
Iran	136	44	0	0	0	0	0	0	Sarkari et al 2012
Iran	28	54	0	0	0	0	0	0	Rafiei et al 2013
Iran	4	0	0	0	4	0	0	0	Hatam-Nahavandi et al 2017
Israel	1	0	0	0	0	0	0	0	Lasek-Nesselquist et al 2009
Italy	4	0	0	0	3	0	0	0	de Liberato et al 2015
Jamaica	35	0	0	0	0	0	0	0	Lee et al 2017
Japan	18	3	1	9	4	3	0	0	Itagaki et al 2005
	3	2	4	5	0	0	0	0	Abe et al 2003
	4	0	0	0	0	0	0	0	Abe et al 2010
	0	4	0	0	0	0	0	0	Abe and Teramoto 2012
	0	0	9	20	0	0	0	0	Itoh et al 2011
	6	1	1	1	1	20	0	0	Suzuki et al 2011
Jordan	21	27	0	0	0	0	0	0	Hijjawi et al 2016
Kenya	2	48	0	0	0	0	0	0	Mbae et al 2016
Macedonia	0	0	0	3	0	0	0	0	Sommer et al 2015
Malaysia	7	31	0	0	0	0	0	0	Huey et al 2013
Mexico	0	6	0	0	0	0	0	0	Torres-Romero et al 2014
Morocco	2	9	0	0	0	0	0	0	El Fatni et al 2014
Nepal	0	7	0	0	0	0	0	0	Unpublished
Netherlands	34	64	0	0	0	0	0	0	van der Giessen et al 2006
New Zealand	265	1204	3	4	45	2	0	0	This study
Nicaragua	15	27	0	0	0	0	0	0	Lebbad et al 2008
Norway	3	0	0	0	0	0	0	0	Robertson et al 2007
Palestine/West Bank	0	6	0	0	0	0	0	0	Hussein et al 2009
Peru	4	2	0	0	0	0	0	0	Ulloa-Stanojlović eet al 2016
	10	6	0	0	0	0	0	0	Perez Cordon et al 2008
	2	0	0	0	0	0	0	0	Lasek-Nesselquist et al 2009
Poland	3	0	0	0	0	0	0	0	Solarczyk et al 2012
	0	1	0	0	0	0	0	0	Solarczyk and Majewska 2011
Puerto Rico	1	0	0	0	0	0	0	0	Lasek-Nesselquist et al 2009
Romania	0	0	10	42	7	0	0	0	Adriana et al 2016
Romania	0	0	0	1	0	0	0	0	Sommer et al 2015
Sahrawi	16	12	0	0	0	0	0	0	Lalle et al 2009
Slovenia	22	18	0	0	0	0	0	0	Soba et al 2015
Spain	0	0	0	0	0	0	3	0	Fernandez-Alvarez et al 2014
	31	83	0	0	0	0	0	0	de Lucio et al 2015
	9	0	0	0	69	0	0	0	Gomez-Munoz et al 2012
	0	1	3	0	0	2	0	0	de Lucio et al 2017
	1	4	0	0	0	0	0	0	Martinez-Diaz et al 2011
	0	0	0	0	14	4	0	0	Cardona et al 2015
Sweden	73	129	0	0	0	0	0	0	Lebbad et al 2011
Tanzania	2	7	0	0	0	0	0	0	Di Cristanziano et al 2014
Thailand	20	22	0	0	0	0	0	0	Siripattanapipong et al 2011
Thailand	21	22	0	0	0	0	0	0	Siripattanapipong et al 2011
Turkey	10	15	0	0	0	0	0	0	Koloren et al 2016
Turkey	1	0	0	0	0	0	0	0	Lasek-Nesselquist et al 2009
Uganda	3	9	0	0	4	0	0	0	Johnston et al 2010
USA	11	0	24	130	6	1	0	0	Scorza et al 2012
	0	0	0	2	0	0	0	0	Wang et al 2012
	14	1	0	0	0	0	0	21	Lasek-Nesselquist et al 2010
	5	1	0	0	0	0	0	0	Lasek-Nesselquist et al 2009
UK	30	45	0	0	0	0	0	0	Minetti et al 2015
