# Supplementary material for: Local and global genetic diversity of protozoan parasites: Spatial distribution of Cryptosporidium and Giardia genotypes
Source: PLoS Negl Trop Dis. 2017 Jul 13;11(7):e0005736. doi: 10.1371/journal.pntd.0005736 (PMC5526614; doi:10.1371/journal.pntd.0005736)
Supplement: S5 Table — Highly significant values (p < 0.0001) are shown in red. (XLSX) [file pntd.0005736.s010.xlsx]

## Sheet: C.hominis 
Country	Nigeria	Mexico	Kenya	India	China	Australia	NZ	Peru	Spain	UK	USA
Nigeria	0
Mexico	-0.02355	0
Kenya	0.10586	0.02347	0
India	0.21538	0.20757	0.21139	0
China	0.142	0.099	0.084	0.1338	0
Australia	0.144	0.08324	0.086	0.1347	0.056	0
New Zealand	0.19333	0.14627	0.20184	0.19289	0.127	0.0434	0
Peru	0.30879	0.29659	0.29534	0.24282	0.2	0.1959	0.25549	0
Spain	0.34809	0.33463	0.3303	0.27307	0.2333	0.2236	0.28051	0.36741	0
United Kingdom	0.1489	0.08179	0.12213	0.20526	0.1289	0.0224	0.07885	0.27721	0.30651	0
USA	0.056	0.009424	0.1299	0.1757	0.061	0.05303	0.07	0.25029	0.283	0.051	0

## Sheet: C.parvum
Country	USA	UK	Turkey	Sweden	Spain	Slovenia	Italy	India	Egypt	China	Australia	Argentina	NZ	Poland
USA	0
United Kingdom	0.088	0
Turkey	0.019	0.12727	0
Sweden	0.113	0.02125	0.16468	0
Spain	0.119	0.00536	0.16521	0.06363	0
Slovenia	0.00356	0.04254	0.05005	0.06429	0.07558	0
Italy	0.314	0.16342	0.37765	0.20296	0.2162	0.22225	0
India	0.448	0.18085	0.52148	0.25658	0.21132	0.32795	0.231	0
Egypt	0.293	0.20743	0.33685	0.24673	0.25332	0.24414	0.312	0.362	0
China	0.498	0.221	0.569	0.336	0.192	0.425	0.373	0.172	0.443	0
Australia	0.029	0.015	0.067	0.03957	0.038	-2e-05	0.168	0.242	0.197	0.308	0
Argentina	0.063	0.23985	0.091	0.33144	0.30424	0.19	0.591	0.742	0.458	0.744	0.153	0
New Zealand	0.025	0.0899	0.051	0.11964	0.12272	0.02522	0.309	0.432	0.293	0.467	0.044	0.089	0
Poland	0.024	0.011	0.074	0.061	-0.008	-0.0064	0.249	0.311	0.266	0.344	0.0043	0.232	0.038	0

## Sheet: G.intestinalis
Country	Norway	Malaysia	Japan	Iran	Indonesia	India	Germany	Ethiopia	Egypt	Denmark	Croatia	Colombia	China	Canada	Australia	NZ	Brazil	Poland	Romania	Spain	Sweden	Uganda	USA
Norway	0
Malaysia	0.07259	0
Japan	0.08151	0.15609	0
Iran	0.15502	0.24049	0.012	0
Indonesia	0.01847	0.01661	0.10396	0.21971	0
India	0.08145	0.09744	-0.00106	0.03445	0.0938	0
Germany	0.11652	0.13796	-0.00249	0.01281	0.14756	-0.0235	0
Ethiopia	0.18351	0.04415	0.32197	0.4034	0.08457	0.2293	0.39353	0
Egypt	0.04002	0.17976	0.07962	0.09399	0.14333	0.10283	0.11757	0.27033	0
Denmark	0.40754	0.66533	0.36169	0.35514	0.58215	0.43317	0.53545	0.8148	0.21884	0
Croatia	0.4134	0.53772	0.3006	0.36815	0.42328	0.37052	0.43246	0.64017	0.37237	0.49299	0
Colombia	0.49355	0.60349	0.21776	0.13756	0.58508	0.25603	0.29547	0.77773	0.35027	0.64371	0.49737	0
China	0.07796	0.21551	0.04501	0.07691	0.14173	0.0974	0.11541	0.31527	0.03489	0.18008	0.21155	0.26962	0
Canada	0.18298	0.18836	0.02999	0.0237	0.21347	0.01293	-0.03285	0.35762	0.15787	0.51747	0.45052	0.2217	0.15567	0
Australia	0.02999	0.04499	0.0257	0.08905	0.03162	0.01427	0.01595	0.13997	0.08423	0.43254	0.38022	0.34932	0.0964	0.06852	0
New Zealand	0.01013	0.01577	0.08362	0.16027	0.00462	0.05594	0.06892	0.0796	0.09832	0.47864	0.44264	0.44341	0.14021	0.13048	0.0105	0
Brazil	0.092	0.17077	-0.00028	0.02371	0.13195	0.03597	0.04056	0.27199	0.06426	0.28122	0.23856	0.18765	0.02167	0.06621	0.05609	0.1098	0
Poland	0.09491	0.27331	0.04418	0.14737	0.10262	0.10561	0.15273	0.47512	0.12565	0.37327	0.17344	0.42726	0.02583	0.22173	0.09777	0.14456	0.04134	0
Romania	0.34585	0.55478	0.22875	0.31146	0.38695	0.32587	0.39182	0.72135	0.30288	0.43036	0.04399	0.51614	0.13302	0.42979	0.34198	0.40654	0.17443	0.07323	0
Spain	0.04172	0.2617	0.08872	0.11675	0.16542	0.13121	0.16252	0.43317	-0.01519	0.19164	0.37311	0.43258	0.01606	0.21668	0.10754	0.12675	0.06734	0.09762	0.27246	0
Sweden	0.05804	0.00107	0.0501	0.11226	0.04304	0.00949	-0.00498	0.18498	0.12571	0.59796	0.47299	0.47869	0.14719	0.05671	-0.00374	0.00084	0.09194	0.17587	0.45256	0.17792	0
Uganda	0.02017	0.09228	0.01233	0.07445	0.04402	0.01444	0.02645	0.27212	0.06311	0.42451	0.3745	0.39068	0.06402	0.08487	0.0022	0.02004	0.04004	0.05489	0.28538	0.07239	0.01959	0
USA	0.23346	0.31464	0.03977	0.02175	0.27561	0.08518	0.07413	0.45904	0.17776	0.37596	0.29854	0.06733	0.10399	0.07703	0.15787	0.24578	0.04046	0.13957	0.24042	0.19084	0.1896	0.12678	0
